# Supplementary material for: Pharmacological Inhibition of Endogenous Hydrogen Sulfide Production Slows Bladder Cancer Progression in an Intravesical Murine Model
Source: Pharmaceuticals (Basel). 2024 Sep 14;17(9):1212. doi: 10.3390/ph17091212 (PMC11435360; doi:10.3390/ph17091212)
Supplement: Supplementary file 1 [file pharmaceuticals-17-01212-s001.zip]

Archive with 1 entries (1 files):
- pharmaceuticals-3161288-supplementary.pdf
